# Supplementary material for: Biallelic ATG9B Variants Define a Novel Autophagy-Related Neurodevelopmental Disorder with Cerebellar Ataxia
Source: Genes (Basel). 2026 Jun 5;17(6):660. doi: 10.3390/genes17060660 (PMC13299270; doi:10.3390/genes17060660)
Supplement: Supplementary file 1 [file genes-17-00660-s001.zip]

Archive with 1 entries (1 files):
- genes-4295563-supplementary.pdf
